# Supplementary material for: Adding DNA barcoding to stream monitoring protocols – What’s the additional value and congruence between morphological and molecular identification approaches?
Source: PLoS One. 2021 Jan 4;16(1):e0244598. doi: 10.1371/journal.pone.0244598 (PMC7781668; doi:10.1371/journal.pone.0244598)
Supplement: S1 Table — Direct comparison of taxa distribution patterns across the six different main sample points based on classical morphology-based identification (including family & genus, species) vs. DNA barcoding. (XLSX) [file pone.0244598.s001.xlsx]

## Sheet: Tabelle1
sample point	morphology-based		COI-based
	#		#
	shared taxa	taxa present	shared taxa	taxa present
Aggermdg Bergheim Broelmdg Buelgenauel Irsenbach Schladern	4	Oulimnius tuberculatus, Serratella ignita, Aphelocheirus aestivalis, Simulium sp.	1	Serratella ignita
Aggermdg Bergheim Broelmdg Buelgenauel Irsenbach	1	Hydropsyche sp.	0
Aggermdg Bergheim Broelmdg Buelgenauel Schladern	1	Polycentropus flavomaculatus	0
Aggermdg Bergheim Broelmdg Irsenbach Schladern	14	Ancylus fluviatilis, Limnius sp., Limnius opacus, Leuctra geniculata, Leuctra sp., Ecdyonurus insignis, Dicranota sp., Hydraena sp., Esolus sp., Esolus parallelepipedus, Baetis rhodani, Elmis sp., Gammarus pulex, Rhyacophila sp.	5	Ancylus fluviatilis, Rhyacophila nubila, Ecdyonurus insignis, Esolus parallelepipedus, Limnius opacus
Aggermdg Bergheim Buelgenauel Irsenbach Schladern	1	Baetis fuscatus	1	Baetis fuscatus
Bergheim Broelmdg Buelgenauel Irsenbach Schladern	2	Hydropsyche incognita, Ecdyonurus sp.	1	Hydropsyche incognita
Aggermdg Bergheim Broelmdg Irsenbach	1	Prosimulium sp.	1	Elmis maugetii
Aggermdg Bergheim Buelgenauel Schladern	2	Asellus aquaticus, Tanytarsini Gen. sp.	1	Asellus aquaticus
Aggermdg Bergheim Irsenbach Schladern	0		1	Leuctra fusca
Aggermdg Broelmdg Buelgenauel Schladern	1	Ephemera danica	1	Ephemera danica
Aggermdg Broelmdg Irsenbach Schladern	3	Limnius volckmari, Dugesia gonocephala, Cheumatopsyche lepida	3	Hydraena gracilis, Cheumatopsyche lepida, Limnius volckmari
Bergheim Broelmdg Buelgenauel Irsenbach	1	Hydroptila sp.	0
Bergheim Broelmdg Irsenbach Schladern	4	Baetis vardarensis, Elmis aenea, Elmis maugetii, Psychomyia pusilla	3	Baetis rhodani, Psychomyia pusilla, Aphelocheirus aestivalis
Bergheim Buelgenauel Irsenbach Schladern	1	Brachycentrus subnubilus	1	Brachycentrus subnubilus
Broelmdg Buelgenauel Irsenbach Schladern	3	Potamanthus luteus, Stenelmis canaliculata, Sphaerium corneum	3	Potamanthus luteus, Stenelmis canaliculata, Sphaerium corneum
Aggermdg Bergheim Buelgenauel	4	Pisidium sp., Mystacides azurea, Centroptilum luteolum, Athripsodes cinereus	3	Centroptilum luteolum, Athripsodes cinereus, Mystacides azurea
Aggermdg Bergheim Broel	0		2	Baetis lutheri, Gammarus pulex
Aggermdg Bergheim Irsenbach	0		2	Simulium lineatum, Ecdyonurus dispar
Aggermdg Broelmdg Irsenbach	1	Sericostoma sp.	0
Aggermdg Broelmdg Schladern	1	Niphargus sp.	1	Niphargus sp.
Aggermdg Bergheim Schladern	0		2	Leuctra geniculata, Polycentropus flavomaculatus
Bergheim Buelgenauel Schladern	1	Gammarus roeselii	1	Gammarus roeselii
Bergheim Broel Irsenbach	0		1	Baetis vardarensis
Broelmdg Irsenbach Schladern	3	Eiseniella tetraedra, Hydropsyche siltalai, Micrasema setiferum	2	Hydropsyche siltalai, Eiseniella tetraedra
Aggermdg Bergheim	2	Ecdyonurus dispar, Baetis lutheri	0
Aggermdg Broelmdg	1	Athripsodes bilineatus	1	Sericostoma baeticum
Aggermdg Buelgenauel	2	Procloeon bifidum, Calopteryx splendens	1	Oulimnius tuberculatus
Aggermdg Irsenbach	2	Simulium reptans, Simulium equinum	1	Simulium reptans
Bergheim Buelgenauel	0		2	Hydroptila sparsa, Procloeon bifidum
Bergheim Schladern	1	Erpobdella octoculata	1	Erpobdella nigricollis
Broelmdg Buelgenauel	1	Hydropsyche pellucidula-Gr.	1	Hydroptila simulans
Broel Irsenbach	0		1	Sericostoma sp.
Broelmdg Schladern	1	Lepidostoma hirtum	2	Dicranota gracilipes, Lepidostoma hirtum
Buelgenauel Schladern	2	Caenis luctuosa, Hydropsyche contubernalis	1	Hydropsyche contubernalis
Irsenbach Schladern	2	Atherix ibis, Caenis macrura	2	Micrasema setiferum, Atherix ibis
